# Supplementary material for: Single-cell and spatial transcriptome sequencing uncover a platinum-resistant cluster overexpressed TACSTD2 in high-grade serous ovarian cancer
Source: J Cancer. 2024 Apr 29;15(11):3427–40. doi: 10.7150/jca.95269 (PMC11134433; doi:10.7150/jca.95269)
Supplement: Supplementary file 2 — Supplementary table 4. [file jcav15p3427s2.xlsx]

## Sheet: Supplymentary TableS2
Table S4. Differentially expressed genes in epithelial cell subgroups
	p_val	avg_log2FC	pct.1	pct.2	p_val_adj	cluster	gene
TACSTD2	0	1.76566	0.917	0.306	0	E0	TACSTD2
MMP7	3.47e-294	1.09837	0.722	0.315	1.16e-289	E0	MMP7
RARRES1	1.83e-276	1.0868	0.511	0.186	6.15e-272	E0	RARRES1
KRT17	0	1.03662	0.821	0.35	0	E0	KRT17
CEBPD	0	0.997518	0.625	0.2	0	E0	CEBPD
KLF6	0	0.984093	0.939	0.468	0	E0	KLF6
CXCL2	0	0.921009	0.457	0.138	0	E0	CXCL2
SLPI	2.52e-202	0.911608	0.959	0.604	8.46e-198	E0	SLPI
NEAT1	0	0.886825	0.98	0.498	0	E0	NEAT1
LAPTM4B	0	0.881949	0.914	0.343	0	E0	LAPTM4B
LCN2	1.47e-253	0.841232	0.546	0.217	4.92e-249	E0	LCN2
MT-ND1	0	0.827303	0.997	0.877	0	E0	MT-ND1
LINC01986	4.93e-209	0.812022	0.413	0.154	1.65e-204	E0	LINC01986
CXCL3	0	0.791904	0.399	0.1	0	E0	CXCL3
C6orf132	0	0.790841	0.53	0.151	0	E0	C6orf132
CYR61	0	0.775057	0.788	0.248	0	E0	CYR61
CXCL1	1.95e-245	0.77244	0.281	0.064	6.53e-241	E0	CXCL1
CTGF	0	0.752587	0.714	0.249	0	E0	CTGF
ZFP36L1	0	0.741239	0.935	0.437	0	E0	ZFP36L1
KRT7	1.38e-271	0.739988	0.773	0.383	4.64e-267	E0	KRT7
ATF3	0	0.735258	0.839	0.353	0	E0	ATF3
MT-ND4	0	0.728754	0.998	0.914	0	E0	MT-ND4
LY6E	4.64e-257	0.723712	0.964	0.645	1.55e-252	E0	LY6E
ZNF592	0	0.723451	0.615	0.13	0	E0	ZNF592
CD9	8.26e-254	0.717767	0.968	0.594	2.77e-249	E0	CD9
MDK	1.7e-213	0.717626	0.981	0.695	5.71e-209	E0	MDK
TM4SF1	1.07e-303	0.716912	0.935	0.553	3.59e-299	E0	TM4SF1
NNMT	2.02e-272	0.692201	0.608	0.236	6.77e-268	E0	NNMT
MT-CO1	0	0.691509	0.999	0.92	0	E0	MT-CO1
MT-CO2	1.93e-276	0.686796	0.999	0.888	6.48e-272	E0	MT-CO2
IGFBP3	5.83e-274	0.684218	0.458	0.153	1.96e-269	E0	IGFBP3
LYPD2	1.2e-248	0.679439	0.357	0.101	4.03e-244	E0	LYPD2
MTDH	0	0.662967	0.955	0.459	0	E0	MTDH
SOX4	0	0.662739	0.9	0.422	0	E0	SOX4
JUN	1.07e-290	0.659957	0.976	0.605	3.59e-286	E0	JUN
MYO1C	0	0.656181	0.68	0.192	0	E0	MYO1C
FOLR1	0	0.651707	0.783	0.262	0	E0	FOLR1
MT-ND2	0	0.645241	0.996	0.867	0	E0	MT-ND2
EDN1	0	0.641213	0.341	0.067	0	E0	EDN1
RAB20	1.36e-293	0.638079	0.505	0.171	4.58e-289	E0	RAB20
IER3	0	0.634185	0.87	0.398	0	E0	IER3
SPINT2	2.21e-295	0.629733	0.945	0.522	7.41e-291	E0	SPINT2
MT-CYB	0	0.629539	0.997	0.852	0	E0	MT-CYB
KRT18	9.48e-103	0.624123	0.985	0.746	3.18e-98	E0	KRT18
THSD4	0	0.622073	0.502	0.128	0	E0	THSD4
MYADM	0	0.619831	0.665	0.191	0	E0	MYADM
EMP2	0	0.614124	0.562	0.168	0	E0	EMP2
NFKBIA	1.11e-247	0.613675	0.933	0.522	3.73e-243	E0	NFKBIA
PDZK1IP1	1.05e-247	0.613291	0.422	0.139	3.52e-243	E0	PDZK1IP1
CMTM7	0	0.607354	0.88	0.365	0	E0	CMTM7
IFI27	1.03e-233	0.607239	0.888	0.515	3.45e-229	E0	IFI27
CLU	4.92e-223	0.595088	0.822	0.429	1.65e-218	E0	CLU
MT-CO3	0	0.592837	0.998	0.922	0	E0	MT-CO3
CD47	2.31e-219	0.592831	0.878	0.487	7.75e-215	E0	CD47
KRT19	3.9e-234	0.59108	0.951	0.55	1.31e-229	E0	KRT19
MT-ND5	1.61e-244	0.584401	0.981	0.618	5.41e-240	E0	MT-ND5
JUNB	7.84e-245	0.583602	0.938	0.553	2.63e-240	E0	JUNB
CHI3L1	0	0.567072	0.611	0.196	0	E0	CHI3L1
EGR1	0	0.56585	0.838	0.31	0	E0	EGR1
TAGLN	2.44e-204	0.562711	0.778	0.41	8.17e-200	E0	TAGLN
TRIB1	0	0.556166	0.555	0.11	0	E0	TRIB1
IER2	3.28e-304	0.552707	0.886	0.44	1.1e-299	E0	IER2
CLDN6	0	0.551075	0.673	0.185	0	E0	CLDN6
IRS2	0	0.549962	0.621	0.146	0	E0	IRS2
YIPF3	0	0.54785	0.909	0.365	0	E0	YIPF3
HES1	2.86e-129	0.541033	0.737	0.444	9.59e-125	E0	HES1
MXRA8	0	0.535502	0.691	0.198	0	E0	MXRA8
MSLN	0	0.535055	0.792	0.27	0	E0	MSLN
CRK	0	0.532746	0.745	0.256	0	E0	CRK
EI24	0	0.532486	0.774	0.312	0	E0	EI24
DUSP1	8.02e-273	0.531821	0.919	0.493	2.69e-268	E0	DUSP1
AKAP12	0	0.521817	0.457	0.124	0	E0	AKAP12
KLK6	0	0.521417	0.753	0.23	0	E0	KLK6
ELF3	0	0.518511	0.833	0.375	0	E0	ELF3
SLC35B2	0	0.515366	0.574	0.152	0	E0	SLC35B2
CLDN3	5.16e-255	0.50797	0.975	0.553	1.73e-250	E0	CLDN3
TSPAN1	0	0.502888	0.539	0.146	0	E0	TSPAN1
PLCG2.1	1.1e-298	1.83632	0.447	0.102	3.68e-294	E1	PLCG2
KCNQ1OT1	1.33e-173	1.82189	0.603	0.304	4.46e-169	E1	KCNQ1OT1
VEGFA	0	1.4797	0.588	0.18	0	E1	VEGFA
CCNL1	9.84e-172	1.41094	0.797	0.499	3.3e-167	E1	CCNL1
CAV1	5.29e-191	1.34026	0.528	0.209	1.77e-186	E1	CAV1
POLR2J3.1	3.08e-188	1.29695	0.598	0.28	1.03e-183	E1	POLR2J3.1
GOLGA8A	3.97e-299	1.29453	0.419	0.09	1.33e-294	E1	GOLGA8A
GOLGB1	1.04e-198	1.26183	0.59	0.267	3.5e-194	E1	GOLGB1
BCAM	1.69e-148	1.24356	0.834	0.602	5.67e-144	E1	BCAM
MALAT1	4.21e-149	1.21721	0.987	0.963	1.41e-144	E1	MALAT1
CP	3.5e-110	1.20407	0.562	0.307	1.17e-105	E1	CP
CALD1	1.43e-180	1.20081	0.815	0.48	4.78e-176	E1	CALD1
KMT2E	7.59e-201	1.19741	0.72	0.402	2.54e-196	E1	KMT2E
MUC20-OT1	2.85e-185	1.1697	0.61	0.288	9.55e-181	E1	MUC20-OT1
WSB1	5.45e-179	1.16765	0.669	0.349	1.83e-174	E1	WSB1
IGF2BP2	2.28e-226	1.14886	0.795	0.446	7.63e-222	E1	IGF2BP2
AKAP9	1.7e-204	1.13469	0.617	0.287	5.69e-200	E1	AKAP9
RBM39	5.04e-190	1.10797	0.828	0.533	1.69e-185	E1	RBM39
KMT2B	1.93e-285	1.10331	0.479	0.124	6.46e-281	E1	KMT2B
SLC25A36	3.83e-233	1.09671	0.634	0.279	1.28e-228	E1	SLC25A36
SH3BP4	4.22e-301	1.09012	0.45	0.103	1.41e-296	E1	SH3BP4
FGFR1	9.79e-184	1.08228	0.601	0.281	3.28e-179	E1	FGFR1
SERPINA5.1	2.17e-206	1.0788	0.336	0.076	7.27e-202	E1	SERPINA5
GABPB1-AS1	6.17e-127	1.07852	0.568	0.307	2.07e-122	E1	GABPB1-AS1
CDV3.1	6.79e-170	1.07797	0.615	0.312	2.28e-165	E1	CDV3
CCNL2	8.87e-216	1.07501	0.527	0.194	2.97e-211	E1	CCNL2
TTC14	1.21e-167	1.06324	0.518	0.22	4.05e-163	E1	TTC14
MTRNR2L12	1.2e-152	1.05993	0.373	0.126	4.02e-148	E1	MTRNR2L12
DDX39B	4.03e-273	1.04417	0.394	0.088	1.35e-268	E1	DDX39B
N4BP2L2	9.48e-187	1.03987	0.738	0.412	3.18e-182	E1	N4BP2L2
PTGDS	1.4e-70	1.02939	0.687	0.469	4.69e-66	E1	PTGDS
SPTAN1	6.59e-173	1.02934	0.631	0.317	2.21e-168	E1	SPTAN1
HSPA1B	7.46e-121	1.02723	0.447	0.196	2.5e-116	E1	HSPA1B
COL18A1	1.32e-162	1.02569	0.582	0.282	4.43e-158	E1	COL18A1
RSRP1	1.07e-163	1.02495	0.598	0.296	3.58e-159	E1	RSRP1
SLC38A2	2.27e-154	1.02474	0.569	0.275	7.61e-150	E1	SLC38A2
PAXBP1	2.93e-237	1.0242	0.363	0.082	9.82e-233	E1	PAXBP1
KMT2C	1.03e-186	1.023	0.538	0.225	3.45e-182	E1	KMT2C
CHD6	2.82e-202	0.992613	0.558	0.226	9.47e-198	E1	CHD6
PODXL	4.15e-164	0.991059	0.464	0.175	1.39e-159	E1	PODXL
IGFBP2.1	1.7e-91	0.989432	0.745	0.55	5.69e-87	E1	IGFBP2
ASH1L	5.68e-171	0.988082	0.553	0.252	1.91e-166	E1	ASH1L
SON	5.39e-162	0.987595	0.768	0.476	1.81e-157	E1	SON
GTF2I	8.74e-164	0.972816	0.724	0.436	2.93e-159	E1	GTF2I
ANKRD11	2.85e-182	0.972124	0.583	0.267	9.55e-178	E1	ANKRD11
APP	3.74e-148	0.970189	0.652	0.363	1.26e-143	E1	APP
ARGLU1	9.28e-127	0.964892	0.739	0.488	3.11e-122	E1	ARGLU1
BRD2	7.72e-164	0.95948	0.735	0.44	2.59e-159	E1	BRD2
CEBPB	1.71e-134	0.936562	0.729	0.474	5.74e-130	E1	CEBPB
RIOK3	2.95e-195	0.929475	0.529	0.207	9.9e-191	E1	RIOK3
CAND1	2.02e-201	0.924317	0.622	0.273	6.77e-197	E1	CAND1
ZNF224	0	0.906628	0.381	0.065	0	E1	ZNF224
ZFAS1	3.36e-100	0.90606	0.813	0.646	1.13e-95	E1	ZFAS1
KIAA1551	1.4e-123	0.903346	0.493	0.231	4.7e-119	E1	KIAA1551
TRA2B	9.34e-111	0.899742	0.782	0.529	3.13e-106	E1	TRA2B
SRGAP3	9.84e-108	0.884089	0.346	0.14	3.3e-103	E1	SRGAP3
RNMT	1.36e-174	0.881379	0.596	0.276	4.56e-170	E1	RNMT
HSPH1	2.79e-114	0.880253	0.577	0.314	9.37e-110	E1	HSPH1
PLOD2	1.21e-153	0.872886	0.497	0.206	4.05e-149	E1	PLOD2
ITGB8	1.46e-147	0.865215	0.444	0.17	4.89e-143	E1	ITGB8
SLC26A7	1.26e-220	0.860034	0.263	0.044	4.23e-216	E1	SLC26A7
C9orf3	5.53e-147	0.859108	0.507	0.221	1.85e-142	E1	C9orf3
HSPA5	1.71e-101	0.858976	0.781	0.563	5.75e-97	E1	HSPA5
FST	1.08e-197	0.85633	0.243	0.042	3.62e-193	E1	FST
ZNF226	2.2e-281	0.845673	0.427	0.098	7.38e-277	E1	ZNF226
SLC5A3	4.76e-186	0.844483	0.445	0.15	1.6e-181	E1	SLC5A3
NDRG1	4.82e-127	0.842605	0.495	0.229	1.62e-122	E1	NDRG1
LUC7L3	1.82e-106	0.836674	0.669	0.428	6.1e-102	E1	LUC7L3
AKAP8L	3.44e-173	0.836244	0.469	0.179	1.15e-168	E1	AKAP8L
BRD4	5.9e-164	0.833594	0.642	0.337	1.98e-159	E1	BRD4
BOD1L1	1.14e-190	0.828034	0.462	0.161	3.83e-186	E1	BOD1L1
HSP90B1	7.35e-92	0.825709	0.821	0.616	2.46e-87	E1	HSP90B1
MYLK	3.28e-127	0.817062	0.353	0.124	1.1e-122	E1	MYLK
BHLHE41	3.09e-127	0.809672	0.519	0.252	1.04e-122	E1	BHLHE41
KHDC4	4.64e-170	0.808407	0.406	0.133	1.56e-165	E1	KHDC4
PAWR	1.1e-115	0.806784	0.471	0.223	3.68e-111	E1	PAWR
ABCE1	1.41e-177	0.806407	0.523	0.209	4.73e-173	E1	ABCE1
TRIM44	3.24e-128	0.797561	0.648	0.374	1.09e-123	E1	TRIM44
NKTR	1.16e-127	0.797103	0.564	0.291	3.9e-123	E1	NKTR
GON4L	5.69e-122	0.795797	0.512	0.251	1.91e-117	E1	GON4L
TXNRD1	1.31e-124	0.794129	0.396	0.157	4.4e-120	E1	TXNRD1
CAV2	1.21e-174	0.78886	0.374	0.111	4.05e-170	E1	CAV2
DHX36	7.15e-143	0.788454	0.649	0.37	2.4e-138	E1	DHX36
JUND	3.95e-86	0.786045	0.691	0.489	1.33e-81	E1	JUND
PRPF4B	1.43e-126	0.785744	0.543	0.271	4.79e-122	E1	PRPF4B
PNISR	1.9e-105	0.783687	0.76	0.496	6.37e-101	E1	PNISR
WDR60	1.1e-140	0.780893	0.441	0.18	3.7e-136	E1	WDR60
PDIA5	2.29e-125	0.778488	0.32	0.108	7.69e-121	E1	PDIA5
MLXIPL	2.36e-195	0.777416	0.293	0.062	7.92e-191	E1	MLXIPL
HMGA2	5.69e-131	0.768489	0.452	0.187	1.91e-126	E1	HMGA2
SLC2A1	9.91e-86	0.767696	0.507	0.286	3.32e-81	E1	SLC2A1
BNIP3	1.51e-57	0.76667	0.585	0.42	5.05e-53	E1	BNIP3
PNN	1.34e-110	0.765953	0.673	0.412	4.51e-106	E1	PNN
ZRANB2	1.11e-112	0.765178	0.554	0.302	3.73e-108	E1	ZRANB2
MACF1	1.52e-103	0.763417	0.49	0.252	5.09e-99	E1	MACF1
AFDN	1.96e-124	0.762746	0.536	0.27	6.57e-120	E1	AFDN
RYK	1.19e-226	0.761894	0.447	0.13	3.99e-222	E1	RYK
ZNF148	9.03e-142	0.761445	0.63	0.349	3.03e-137	E1	ZNF148
XPOT	3.86e-212	0.761426	0.419	0.117	1.3e-207	E1	XPOT
CHD2	1.62e-128	0.756719	0.41	0.164	5.44e-124	E1	CHD2
FUS	5.05e-95	0.756066	0.847	0.626	1.69e-90	E1	FUS
AC245297.3	1.12e-112	0.75402	0.472	0.224	3.75e-108	E1	AC245297.3
HLTF	5.67e-162	0.752869	0.557	0.254	1.9e-157	E1	HLTF
CCDC14	2.3e-95	0.752192	0.462	0.233	7.72e-91	E1	CCDC14
RERE	1.14e-105	0.751514	0.564	0.31	3.82e-101	E1	RERE
CD81	1.17e-82	0.750875	0.628	0.431	3.93e-78	E1	CD81
NRIP1	4.54e-196	0.748505	0.404	0.116	1.52e-191	E1	NRIP1
GSN	2.18e-52	0.74729	0.564	0.393	7.32e-48	E1	GSN
HSPA1A	1.28e-42	0.74671	0.671	0.475	4.31e-38	E1	HSPA1A
KTN1	2.23e-108	0.743452	0.674	0.436	7.48e-104	E1	KTN1
ATXN2	9.89e-135	0.742672	0.482	0.214	3.32e-130	E1	ATXN2
SPG7	4.42e-131	0.739929	0.394	0.153	1.48e-126	E1	SPG7
SERINC3	1.09e-120	0.739257	0.553	0.299	3.67e-116	E1	SERINC3
ZNF37A	1.47e-145	0.737846	0.412	0.155	4.94e-141	E1	ZNF37A
PAX8	1.44e-74	0.737492	0.657	0.453	4.84e-70	E1	PAX8
AMOTL2	1e-163	0.734694	0.405	0.137	3.36e-159	E1	AMOTL2
SRRM1	8.89e-111	0.732005	0.717	0.47	2.98e-106	E1	SRRM1
PTX3	3.04e-142	0.729196	0.254	0.061	1.02e-137	E1	PTX3
NECTIN3	1.52e-120	0.728692	0.424	0.182	5.1e-116	E1	NECTIN3
INTS6	1.27e-125	0.726394	0.365	0.136	4.25e-121	E1	INTS6
GRAMD1A	7.57e-114	0.724665	0.516	0.263	2.54e-109	E1	GRAMD1A
PDK1	5.65e-163	0.723161	0.34	0.097	1.89e-158	E1	PDK1
SMARCA5.1	4.99e-158	0.721334	0.563	0.252	1.67e-153	E1	SMARCA5
ZNF638	2.27e-132	0.719917	0.496	0.227	7.62e-128	E1	ZNF638
CNOT4	2.15e-174	0.719501	0.466	0.172	7.22e-170	E1	CNOT4
AHNAK	6.98e-69	0.717693	0.534	0.336	2.34e-64	E1	AHNAK
MBD4	5.87e-123	0.705187	0.5	0.242	1.97e-118	E1	MBD4
DDX17	2.38e-116	0.704526	0.633	0.37	7.99e-112	E1	DDX17
PKN2	1.55e-157	0.704385	0.448	0.169	5.19e-153	E1	PKN2
CALU	3.24e-97	0.703706	0.596	0.37	1.09e-92	E1	CALU
SPEN	1.53e-165	0.702855	0.387	0.124	5.14e-161	E1	SPEN
TAF1D	3.78e-97	0.702558	0.713	0.442	1.27e-92	E1	TAF1D
ZFC3H1	1.7e-162	0.701563	0.353	0.105	5.72e-158	E1	ZFC3H1
KLHL24	7.34e-157	0.70142	0.549	0.247	2.46e-152	E1	KLHL24
RSBN1L	4.36e-130	0.700967	0.524	0.256	1.46e-125	E1	RSBN1L
COMMD2	2.47e-114	0.69699	0.577	0.314	8.3e-110	E1	COMMD2
WLS	3.11e-114	0.696711	0.448	0.202	1.04e-109	E1	WLS
PIM1	1.27e-91	0.695865	0.623	0.37	4.26e-87	E1	PIM1
DLG1	2.4e-99	0.695654	0.49	0.252	8.07e-95	E1	DLG1
LRP6	2.66e-163	0.69423	0.392	0.13	8.91e-159	E1	LRP6
HIST1H2AC	7.9e-132	0.693571	0.528	0.24	2.65e-127	E1	HIST1H2AC
SLC25A29	1.4e-114	0.692929	0.365	0.143	4.69e-110	E1	SLC25A29
UBE2H	5.32e-128	0.692174	0.618	0.34	1.78e-123	E1	UBE2H
CHD9	4.64e-118	0.691599	0.514	0.253	1.56e-113	E1	CHD9
C2orf40	1.52e-109	0.690635	0.355	0.134	5.1e-105	E1	C2orf40
RBM33	9.43e-178	0.689454	0.413	0.134	3.16e-173	E1	RBM33
GOLGA4	1.36e-118	0.685575	0.512	0.252	4.56e-114	E1	GOLGA4
NPR3	3.19e-196	0.685222	0.264	0.049	1.07e-191	E1	NPR3
STAT3	5.95e-87	0.684557	0.558	0.32	2e-82	E1	STAT3
CCND2	6.18e-189	0.684425	0.413	0.121	2.07e-184	E1	CCND2
GADD45G	2.11e-145	0.682972	0.318	0.094	7.08e-141	E1	GADD45G
BRI3	5.97e-91	0.682442	0.595	0.378	2e-86	E1	BRI3
DDIT3	1.11e-80	0.682051	0.485	0.269	3.71e-76	E1	DDIT3
ATP13A3	9.46e-110	0.678644	0.452	0.209	3.17e-105	E1	ATP13A3
XRN1	2.88e-171	0.676504	0.418	0.138	9.64e-167	E1	XRN1
MXI1	3.84e-161	0.674409	0.429	0.155	1.29e-156	E1	MXI1
LONRF2	6.97e-221	0.67182	0.3	0.057	2.34e-216	E1	LONRF2
RRBP1	1.15e-82	0.671152	0.505	0.294	3.87e-78	E1	RRBP1
PHF3	2.47e-145	0.669726	0.505	0.221	8.28e-141	E1	PHF3
KIF1B	1.12e-130	0.668453	0.445	0.186	3.75e-126	E1	KIF1B
TPM4.1	3.98e-92	0.666886	0.804	0.643	1.33e-87	E1	TPM4
GNAS	1.62e-88	0.666448	0.791	0.64	5.44e-84	E1	GNAS
ZMYND8	2.79e-76	0.666287	0.42	0.225	9.36e-72	E1	ZMYND8
SRSF10	7e-96	0.666101	0.706	0.468	2.35e-91	E1	SRSF10
GCC2	2.8e-95	0.665496	0.509	0.279	9.4e-91	E1	GCC2
ARHGAP29	9.82e-101	0.664592	0.606	0.338	3.29e-96	E1	ARHGAP29
GATAD1	3.12e-158	0.664065	0.466	0.184	1.05e-153	E1	GATAD1
BICD1	1.02e-117	0.663315	0.399	0.162	3.42e-113	E1	BICD1
SENP5	1.09e-117	0.661691	0.469	0.217	3.64e-113	E1	SENP5
EFHC1	2.88e-70	0.661372	0.473	0.273	9.64e-66	E1	EFHC1
TUT4	4.76e-129	0.658092	0.446	0.19	1.6e-124	E1	TUT4
HEG1	2.31e-153	0.657053	0.313	0.087	7.75e-149	E1	HEG1
RND3	2.67e-43	0.65479	0.394	0.248	8.94e-39	E1	RND3
SPTBN1	1.61e-89	0.65365	0.426	0.214	5.4e-85	E1	SPTBN1
SLC38A1	1.01e-98	0.653185	0.461	0.226	3.37e-94	E1	SLC38A1
WWTR1	1.77e-135	0.652431	0.55	0.259	5.93e-131	E1	WWTR1
SCAF11	3.71e-102	0.652252	0.614	0.376	1.24e-97	E1	SCAF11
ZBTB20	8.02e-105	0.649066	0.421	0.192	2.69e-100	E1	ZBTB20
NUP107	1.65e-138	0.647164	0.455	0.183	5.52e-134	E1	NUP107
SF3B1	2.52e-98	0.644886	0.623	0.377	8.44e-94	E1	SF3B1
TCF25	2.62e-91	0.644843	0.578	0.344	8.78e-87	E1	TCF25
PPFIBP1	3.25e-87	0.643246	0.481	0.259	1.09e-82	E1	PPFIBP1
UPF2	6.36e-101	0.643163	0.572	0.317	2.13e-96	E1	UPF2
SRRM2	5.69e-97	0.642396	0.714	0.467	1.91e-92	E1	SRRM2
LGR4	3.13e-152	0.637717	0.324	0.093	1.05e-147	E1	LGR4
PRRC2B	1.34e-128	0.636305	0.509	0.237	4.49e-124	E1	PRRC2B
DGKG	2.13e-139	0.63557	0.17	0.028	7.13e-135	E1	DGKG
TTC3	4.82e-115	0.634217	0.673	0.414	1.62e-110	E1	TTC3
ARID1B	2.58e-80	0.633559	0.418	0.214	8.66e-76	E1	ARID1B
KPNA4	2.15e-130	0.63225	0.542	0.266	7.22e-126	E1	KPNA4
P4HA1	8.08e-104	0.631753	0.416	0.191	2.71e-99	E1	P4HA1
PABPC1L	3.48e-136	0.63093	0.252	0.064	1.17e-131	E1	PABPC1L
COL9A2	5.33e-59	0.629486	0.361	0.194	1.79e-54	E1	COL9A2
ZMYM2	4.47e-141	0.628969	0.431	0.163	1.5e-136	E1	ZMYM2
HDAC7	5.08e-105	0.628741	0.454	0.211	1.7e-100	E1	HDAC7
REST	2.58e-113	0.628486	0.541	0.286	8.65e-109	E1	REST
ZNF302	7.7e-115	0.627811	0.412	0.174	2.58e-110	E1	ZNF302
SYNGAP1	1.19e-154	0.627101	0.302	0.082	4e-150	E1	SYNGAP1
ZNF292	3.28e-109	0.624504	0.496	0.248	1.1e-104	E1	ZNF292
ATP1B1	1.62e-81	0.622911	0.539	0.318	5.43e-77	E1	ATP1B1
ZKSCAN1	1.19e-122	0.622711	0.471	0.214	3.98e-118	E1	ZKSCAN1
MBTPS1	1.52e-173	0.620976	0.403	0.128	5.11e-169	E1	MBTPS1
LPP	1.81e-101	0.61887	0.562	0.313	6.07e-97	E1	LPP
CHD8	6.96e-143	0.618124	0.413	0.154	2.33e-138	E1	CHD8
UBXN7	4.26e-126	0.616537	0.467	0.207	1.43e-121	E1	UBXN7
AL355075.4	3.66e-148	0.615826	0.182	0.031	1.23e-143	E1	AL355075.4
U2SURP	1.78e-94	0.613929	0.654	0.422	5.98e-90	E1	U2SURP
C8orf33	9.46e-102	0.61218	0.583	0.339	3.17e-97	E1	C8orf33
HIPK3	1.55e-153	0.611059	0.457	0.173	5.19e-149	E1	HIPK3
KDM3A	1.02e-210	0.610557	0.38	0.096	3.42e-206	E1	KDM3A
CCDC80	4.72e-49	0.609366	0.437	0.267	1.58e-44	E1	CCDC80
FAM133B	1.85e-80	0.60881	0.582	0.358	6.21e-76	E1	FAM133B
COPB2	3.38e-116	0.608601	0.542	0.282	1.13e-111	E1	COPB2
BRAF	2.67e-147	0.607233	0.354	0.113	8.97e-143	E1	BRAF
FAM3C	2.08e-95	0.606729	0.492	0.259	6.96e-91	E1	FAM3C
ARL4C	1.01e-56	0.606046	0.422	0.243	3.39e-52	E1	ARL4C
DDR1	1.08e-98	0.606024	0.493	0.257	3.63e-94	E1	DDR1
KLF2	6.14e-67	0.601665	0.251	0.099	2.06e-62	E1	KLF2
MBNL2	5.11e-123	0.599948	0.36	0.133	1.72e-118	E1	MBNL2
GADD45A	3.6e-34	0.599904	0.49	0.348	1.21e-29	E1	GADD45A
ZNF83	1.77e-109	0.599165	0.329	0.121	5.93e-105	E1	ZNF83
TBL1XR1	4.37e-104	0.597359	0.75	0.473	1.47e-99	E1	TBL1XR1
BAZ2B	5.7e-100	0.597277	0.377	0.162	1.91e-95	E1	BAZ2B
RAPGEF3	4.25e-141	0.595806	0.243	0.057	1.42e-136	E1	RAPGEF3
CDKN1C	3.55e-85	0.592648	0.471	0.25	1.19e-80	E1	CDKN1C
TOX4	1.23e-96	0.592056	0.553	0.313	4.13e-92	E1	TOX4
MPHOSPH8	3.37e-110	0.591609	0.546	0.287	1.13e-105	E1	MPHOSPH8
ASXL1	1.72e-112	0.591202	0.435	0.194	5.78e-108	E1	ASXL1
TIMP3	7.88e-73	0.591136	0.449	0.242	2.64e-68	E1	TIMP3
AUTS2	3.66e-157	0.589778	0.319	0.088	1.23e-152	E1	AUTS2
TSHZ2	9.31e-48	0.58861	0.324	0.173	3.12e-43	E1	TSHZ2
KMT2A	1.43e-87	0.586305	0.424	0.211	4.8e-83	E1	KMT2A
ACAP2	2.35e-90	0.586018	0.485	0.258	7.88e-86	E1	ACAP2
RAD9A	1.7e-14	0.585305	0.31	0.233	5.68e-10	E1	RAD9A
UBE2G2	5.91e-94	0.584452	0.425	0.203	1.98e-89	E1	UBE2G2
YME1L1	3.79e-89	0.584131	0.592	0.359	1.27e-84	E1	YME1L1
BPTF	1.11e-82	0.582131	0.525	0.308	3.73e-78	E1	BPTF
CD46	1.29e-115	0.579766	0.433	0.19	4.33e-111	E1	CD46
PLTP	4.57e-58	0.578875	0.595	0.405	1.53e-53	E1	PLTP
ANKLE2	4.19e-98	0.578224	0.452	0.216	1.4e-93	E1	ANKLE2
KDM2A	2.91e-91	0.576605	0.4	0.187	9.76e-87	E1	KDM2A
RIF1	2.21e-95	0.576461	0.399	0.181	7.41e-91	E1	RIF1
NDUFA4L2	5.75e-54	0.576368	0.289	0.137	1.93e-49	E1	NDUFA4L2
KAZN	6.57e-132	0.575898	0.392	0.148	2.2e-127	E1	KAZN
HSPA6	0.0099543	0.575186	0.107	0.09	1	E1	HSPA6
EIF4G1	2.98e-103	0.574209	0.671	0.42	9.99e-99	E1	EIF4G1
WTIP	2.81e-125	0.572734	0.324	0.107	9.41e-121	E1	WTIP
NEAT1.1	2.92e-26	0.572719	0.813	0.6	9.78e-22	E1	NEAT1
COPA	2.62e-106	0.572268	0.483	0.241	8.79e-102	E1	COPA
PIGT	2.74e-60	0.56993	0.588	0.414	9.17e-56	E1	PIGT
CREBZF	1.2e-102	0.569913	0.371	0.154	4.03e-98	E1	CREBZF
MXRA7	3.47e-157	0.568554	0.396	0.132	1.16e-152	E1	MXRA7
CYR61.1	5.75e-39	0.568514	0.539	0.37	1.93e-34	E1	CYR61
PPP1R9A	6.94e-141	0.566463	0.331	0.104	2.33e-136	E1	PPP1R9A
AFF4	5.64e-88	0.565842	0.414	0.202	1.89e-83	E1	AFF4
NCOA3	2.9e-155	0.563236	0.367	0.116	9.71e-151	E1	NCOA3
PABPN1	3.88e-75	0.562251	0.441	0.239	1.3e-70	E1	PABPN1
USP15	3.44e-125	0.5622	0.357	0.127	1.15e-120	E1	USP15
ATF5	6.01e-51	0.561998	0.372	0.214	2.02e-46	E1	ATF5
ADNP	3.38e-118	0.56148	0.483	0.222	1.13e-113	E1	ADNP
PCBP2	7.51e-94	0.558836	0.766	0.566	2.52e-89	E1	PCBP2
PRRC2A	4.5e-126	0.558382	0.475	0.209	1.51e-121	E1	PRRC2A
AC136616.1	7.28e-130	0.558172	0.22	0.051	2.44e-125	E1	AC136616.1
C3orf58	1.84e-172	0.5576	0.318	0.082	6.18e-168	E1	C3orf58
ATXN7L3B	2.94e-121	0.556502	0.469	0.209	9.85e-117	E1	ATXN7L3B
URI1	2.13e-97	0.556001	0.595	0.352	7.14e-93	E1	URI1
NOM1	2.1e-100	0.553546	0.345	0.136	7.05e-96	E1	NOM1
ZBTB38	1.12e-122	0.552866	0.442	0.188	3.76e-118	E1	ZBTB38
PIP5K1A	1.38e-74	0.551057	0.341	0.158	4.64e-70	E1	PIP5K1A
CSAD	6.69e-77	0.55097	0.314	0.137	2.24e-72	E1	CSAD
TPT1.1	3.82e-26	0.550948	0.975	0.941	1.28e-21	E1	TPT1
AGRN	1.64e-90	0.550672	0.385	0.174	5.48e-86	E1	AGRN
ATF6B	1.49e-72	0.549936	0.408	0.212	5e-68	E1	ATF6B
CCDC3	5.51e-107	0.549759	0.271	0.086	1.85e-102	E1	CCDC3
PTGS1	2.44e-72	0.549491	0.402	0.208	8.18e-68	E1	PTGS1
SNRNP200	4.61e-107	0.549339	0.57	0.312	1.55e-102	E1	SNRNP200
METTL17	1.02e-103	0.548785	0.301	0.107	3.44e-99	E1	METTL17
EPC1	3.04e-84	0.548579	0.556	0.328	1.02e-79	E1	EPC1
ANKRD12	3.47e-72	0.547479	0.465	0.263	1.16e-67	E1	ANKRD12
FBXO21	3.85e-100	0.547065	0.519	0.273	1.29e-95	E1	FBXO21
USF2	1.56e-85	0.546932	0.556	0.331	5.23e-81	E1	USF2
POLR2B	5.59e-98	0.546342	0.437	0.203	1.88e-93	E1	POLR2B
EIF4B	1.51e-85	0.546236	0.676	0.479	5.07e-81	E1	EIF4B
LSG1	3.33e-85	0.54612	0.434	0.221	1.12e-80	E1	LSG1
RBMS1	2e-81	0.541779	0.517	0.297	6.7e-77	E1	RBMS1
KAT6B	1.89e-126	0.541663	0.344	0.12	6.34e-122	E1	KAT6B
ZNF518A	1.92e-79	0.541103	0.37	0.172	6.44e-75	E1	ZNF518A
DYRK2	3.63e-116	0.541065	0.446	0.19	1.22e-111	E1	DYRK2
FAM208B	2.13e-112	0.540269	0.378	0.151	7.13e-108	E1	FAM208B
ZNF567	9.94e-143	0.539796	0.336	0.104	3.33e-138	E1	ZNF567
RNF19A	7.9e-77	0.539772	0.448	0.238	2.65e-72	E1	RNF19A
DYNC1H1	1.27e-72	0.539709	0.521	0.31	4.25e-68	E1	DYNC1H1
ARHGEF2	4.28e-120	0.539353	0.363	0.133	1.43e-115	E1	ARHGEF2
HP1BP3	2.8e-91	0.539322	0.64	0.397	9.38e-87	E1	HP1BP3
DMTF1	1.78e-162	0.539022	0.273	0.064	5.97e-158	E1	DMTF1
EPN2	3.19e-139	0.538939	0.372	0.129	1.07e-134	E1	EPN2
ZNF680	1.12e-169	0.538661	0.31	0.079	3.76e-165	E1	ZNF680
SIN3B	4.35e-154	0.538255	0.305	0.082	1.46e-149	E1	SIN3B
UBN2	3.72e-127	0.538214	0.301	0.094	1.25e-122	E1	UBN2
YEATS2	9.3e-134	0.537838	0.343	0.115	3.12e-129	E1	YEATS2
ANKRD26	6e-82	0.537145	0.317	0.135	2.01e-77	E1	ANKRD26
C6orf48	1.05e-61	0.537017	0.758	0.613	3.52e-57	E1	C6orf48
TRA2A	2e-76	0.535563	0.395	0.195	6.72e-72	E1	TRA2A
FARP1	1.16e-80	0.535334	0.54	0.309	3.9e-76	E1	FARP1
CPLANE1	6.41e-78	0.535194	0.277	0.112	2.15e-73	E1	CPLANE1
RSRC2	1.39e-68	0.535181	0.687	0.483	4.67e-64	E1	RSRC2
ADAMTS1	9.45e-65	0.534059	0.245	0.099	3.17e-60	E1	ADAMTS1
RBM25	9.48e-64	0.533677	0.635	0.429	3.18e-59	E1	RBM25
MTPN	4.5e-82	0.532408	0.599	0.392	1.51e-77	E1	MTPN
ZNF428	4.64e-75	0.532302	0.678	0.497	1.56e-70	E1	ZNF428
LAMA5	1.54e-56	0.53136	0.357	0.19	5.16e-52	E1	LAMA5
CRIM1	2.77e-143	0.531307	0.276	0.072	9.29e-139	E1	CRIM1
GPC1	4.47e-136	0.531131	0.363	0.124	1.5e-131	E1	GPC1
IGFBP5	1.75e-46	0.530894	0.57	0.377	5.87e-42	E1	IGFBP5
BBX	1.46e-72	0.530518	0.577	0.374	4.9e-68	E1	BBX
MBD2	7.73e-160	0.530311	0.401	0.127	2.59e-155	E1	MBD2
THUMPD3-AS1	4.14e-31	0.530064	0.445	0.309	1.39e-26	E1	THUMPD3-AS1
ZIC4	4.49e-162	0.529027	0.237	0.048	1.5e-157	E1	ZIC4
PJA2	1.8e-143	0.528751	0.391	0.136	6.04e-139	E1	PJA2
GPATCH2L	3.83e-96	0.527846	0.334	0.134	1.28e-91	E1	GPATCH2L
OGA	7.96e-76	0.527591	0.42	0.216	2.67e-71	E1	OGA
EIF4G3	7.89e-110	0.52617	0.386	0.159	2.65e-105	E1	EIF4G3
SLC35E3	2e-102	0.525665	0.317	0.117	6.7e-98	E1	SLC35E3
NFIB	1.42e-85	0.524032	0.499	0.27	4.76e-81	E1	NFIB
ITPR2	1.64e-104	0.523195	0.265	0.084	5.51e-100	E1	ITPR2
BDP1	2.06e-63	0.522842	0.375	0.198	6.92e-59	E1	BDP1
DNAJC10	1.64e-82	0.521959	0.413	0.205	5.49e-78	E1	DNAJC10
FAM162A	1.68e-43	0.521639	0.616	0.468	5.64e-39	E1	FAM162A
PIAS2	2.95e-106	0.521049	0.337	0.128	9.91e-102	E1	PIAS2
IL1R1	4.06e-66	0.51964	0.387	0.206	1.36e-61	E1	IL1R1
ZFP36L2	8.78e-38	0.516321	0.683	0.549	2.95e-33	E1	ZFP36L2
RAB21	4.21e-112	0.513687	0.396	0.162	1.41e-107	E1	RAB21
SREK1	1.9e-70	0.513185	0.458	0.257	6.38e-66	E1	SREK1
EXOC4	2.71e-132	0.512867	0.351	0.119	9.1e-128	E1	EXOC4
ATRX	2.41e-74	0.512852	0.483	0.281	8.09e-70	E1	ATRX
SRSF6	1.03e-76	0.511159	0.459	0.25	3.44e-72	E1	SRSF6
JCAD	2.36e-186	0.510156	0.245	0.044	7.93e-182	E1	JCAD
SHPRH	9.48e-121	0.510013	0.29	0.091	3.18e-116	E1	SHPRH
PHGDH	5.95e-59	0.509606	0.524	0.331	1.99e-54	E1	PHGDH
KIF1A	2.67e-88	0.509221	0.358	0.157	8.95e-84	E1	KIF1A
MTCH1	9.25e-75	0.508083	0.892	0.738	3.1e-70	E1	MTCH1
LRCH3	2.07e-108	0.507762	0.33	0.121	6.94e-104	E1	LRCH3
SLC3A2	8.91e-48	0.507063	0.541	0.363	2.99e-43	E1	SLC3A2
XPO1	1.08e-73	0.506263	0.517	0.306	3.62e-69	E1	XPO1
NUFIP2	2.23e-86	0.505649	0.376	0.172	7.46e-82	E1	NUFIP2
RNPC3	1.71e-104	0.505566	0.228	0.065	5.73e-100	E1	RNPC3
SBDS	1.78e-58	0.504889	0.482	0.298	5.97e-54	E1	SBDS
USP34	4.7e-69	0.50484	0.485	0.287	1.57e-64	E1	USP34
FTX	1.23e-119	0.504765	0.262	0.075	4.13e-115	E1	FTX
TIA1	7.09e-80	0.504704	0.377	0.18	2.38e-75	E1	TIA1
MIA3	7.41e-118	0.504528	0.327	0.115	2.49e-113	E1	MIA3
GLS	3.18e-116	0.504225	0.311	0.105	1.06e-111	E1	GLS
SMARCC2	6.87e-89	0.504017	0.394	0.184	2.3e-84	E1	SMARCC2
HOOK2	1.74e-05	0.503302	0.337	0.305	0.582406	E1	HOOK2
BEX1	1.66e-105	0.502765	0.38	0.147	5.58e-101	E1	BEX1
WAC	2.33e-82	0.502757	0.555	0.328	7.81e-78	E1	WAC
SRGAP1	1.34e-76	0.502492	0.351	0.163	4.49e-72	E1	SRGAP1
LRIG3	2.26e-164	0.502059	0.257	0.056	7.59e-160	E1	LRIG3
RPN1	1.17e-72	0.501818	0.439	0.238	3.91e-68	E1	RPN1
ESCO1	7.31e-119	0.500812	0.327	0.112	2.45e-114	E1	ESCO1
LMAN1	3.4e-67	0.500746	0.51	0.317	1.14e-62	E1	LMAN1
FILIP1	5.86e-92	0.500599	0.268	0.093	1.96e-87	E1	FILIP1
UBE2C.2	0	2.3816	0.819	0.258	0	E2	UBE2C
TOP2A.2	0	1.62032	0.627	0.178	0	E2	TOP2A
PTTG1.2	1.22e-296	1.59463	0.736	0.31	4.1e-292	E2	PTTG1
HMGB2.1	0	1.56484	0.879	0.415	0	E2	HMGB2
TPX2	0	1.49007	0.577	0.15	0	E2	TPX2
NUSAP1	0	1.43335	0.593	0.138	0	E2	NUSAP1
HIST1H4C.1	1e-53	1.42096	0.573	0.415	3.37e-49	E2	HIST1H4C
CDK1.1	0	1.39474	0.608	0.159	0	E2	CDK1
KPNA2.2	6.23e-193	1.38063	0.619	0.278	2.09e-188	E2	KPNA2
CCNB2.1	0	1.3455	0.579	0.154	0	E2	CCNB2
SMC4	5.74e-236	1.34408	0.73	0.357	1.93e-231	E2	SMC4
CCNB1	1.45e-224	1.34285	0.496	0.158	4.88e-220	E2	CCNB1
CDC20	2.7e-269	1.31094	0.527	0.152	9.05e-265	E2	CDC20
CENPF	2.28e-161	1.29732	0.505	0.203	7.65e-157	E2	CENPF
CKS1B.1	5e-240	1.23926	0.811	0.456	1.68e-235	E2	CKS1B
TUBA1B.1	1.38e-283	1.23852	0.973	0.799	4.62e-279	E2	TUBA1B
CKS2.1	2.13e-192	1.23086	0.709	0.382	7.15e-188	E2	CKS2
HMGB1.1	3.16e-251	1.21807	0.965	0.82	1.06e-246	E2	HMGB1
BIRC5.1	0	1.19825	0.61	0.157	0	E2	BIRC5
PCLAF.1	6.69e-193	1.16865	0.662	0.286	2.24e-188	E2	PCLAF
CDKN3	1.22e-301	1.12524	0.519	0.128	4.09e-297	E2	CDKN3
ARL6IP1.1	6.42e-71	1.10263	0.602	0.426	2.15e-66	E2	ARL6IP1
TYMS.1	5.53e-217	1.07249	0.603	0.222	1.85e-212	E2	TYMS
CENPA	0	1.0722	0.389	0.064	0	E2	CENPA
TUBA1C.1	1.07e-134	1.0677	0.762	0.516	3.58e-130	E2	TUBA1C
NUF2	0	1.01952	0.42	0.072	0	E2	NUF2
AURKA	1.28e-217	0.950164	0.343	0.073	4.29e-213	E2	AURKA
MZT1	2.04e-137	0.941419	0.519	0.232	6.84e-133	E2	MZT1
UBE2S	4.89e-77	0.929766	0.51	0.315	1.64e-72	E2	UBE2S
MKI67	4.1e-196	0.924743	0.426	0.117	1.37e-191	E2	MKI67
HMGN2.1	4.58e-206	0.924179	0.953	0.77	1.53e-201	E2	HMGN2
TACC3	5.49e-224	0.920121	0.463	0.13	1.84e-219	E2	TACC3
TK1.1	1.51e-197	0.915857	0.567	0.203	5.06e-193	E2	TK1
ZWINT	3.17e-210	0.91441	0.543	0.183	1.06e-205	E2	ZWINT
LSM4.1	2.76e-138	0.903661	0.815	0.579	9.26e-134	E2	LSM4
CDCA3	2.46e-292	0.900998	0.401	0.075	8.24e-288	E2	CDCA3
UBE2T	1.83e-214	0.898307	0.498	0.158	6.12e-210	E2	UBE2T
MYBL2	4.08e-189	0.895288	0.386	0.103	1.37e-184	E2	MYBL2
H2AFZ.1	1.06e-180	0.880948	0.92	0.708	3.56e-176	E2	H2AFZ
STMN1.1	1.26e-195	0.864201	0.948	0.754	4.21e-191	E2	STMN1
AURKB	1.36e-264	0.861621	0.453	0.106	4.56e-260	E2	AURKB
TUBB4B.1	1.39e-116	0.857355	0.899	0.715	4.66e-112	E2	TUBB4B
HMGB3	1.06e-174	0.853734	0.496	0.181	3.55e-170	E2	HMGB3
KIFC1	8.77e-252	0.85044	0.414	0.093	2.94e-247	E2	KIFC1
H1FX	8.36e-44	0.838021	0.473	0.318	2.8e-39	E2	H1FX
ANP32E	2.37e-124	0.836466	0.565	0.287	7.95e-120	E2	ANP32E
DTYMK	1.61e-128	0.834413	0.563	0.285	5.41e-124	E2	DTYMK
NDC80	1.51e-259	0.833275	0.328	0.055	5.06e-255	E2	NDC80
ECT2	2.59e-118	0.829847	0.334	0.113	8.7e-114	E2	ECT2
HIST1H1B	1.38e-111	0.82878	0.121	0.016	4.63e-107	E2	HIST1H1B
JPT1.1	1.14e-95	0.814769	0.664	0.433	3.82e-91	E2	JPT1
DEPDC1	1.2e-232	0.785494	0.265	0.039	4.03e-228	E2	DEPDC1
KNSTRN	4.59e-192	0.782538	0.37	0.096	1.54e-187	E2	KNSTRN
CCNA2	1.79e-247	0.781171	0.366	0.071	6.01e-243	E2	CCNA2
KIF23	8.92e-229	0.779488	0.346	0.069	2.99e-224	E2	KIF23
CENPW.1	6.74e-104	0.77062	0.541	0.282	2.26e-99	E2	CENPW
NEK2	2.02e-242	0.76951	0.308	0.052	6.79e-238	E2	NEK2
MAD2L1	1.1e-179	0.764279	0.483	0.163	3.67e-175	E2	MAD2L1
H2AFV.1	1.87e-111	0.762689	0.766	0.539	6.26e-107	E2	H2AFV
SPC25	2e-236	0.758174	0.385	0.083	6.72e-232	E2	SPC25
PLK1	1.45e-198	0.75431	0.298	0.059	4.85e-194	E2	PLK1
SGO1	1.96e-186	0.744569	0.386	0.104	6.58e-182	E2	SGO1
TROAP	2.41e-199	0.734248	0.278	0.051	8.09e-195	E2	TROAP
LMNB1	1.04e-147	0.732412	0.382	0.122	3.5e-143	E2	LMNB1
CKAP2	3.35e-85	0.727034	0.326	0.134	1.12e-80	E2	CKAP2
RAD51AP1	1.15e-177	0.723154	0.415	0.122	3.86e-173	E2	RAD51AP1
CALM2.1	2.01e-133	0.721277	0.963	0.852	6.73e-129	E2	CALM2
NUCKS1	1.78e-85	0.720795	0.831	0.647	5.97e-81	E2	NUCKS1
ASRGL1.1	2.51e-80	0.718436	0.594	0.347	8.43e-76	E2	ASRGL1
HIST1H1D	7.54e-49	0.70942	0.11	0.029	2.53e-44	E2	HIST1H1D
DEK	5.77e-75	0.705984	0.771	0.595	1.94e-70	E2	DEK
DLGAP5	1.59e-224	0.701459	0.286	0.048	5.33e-220	E2	DLGAP5
SKA2	3.65e-96	0.701262	0.489	0.245	1.22e-91	E2	SKA2
ASF1B	1.6e-162	0.700581	0.379	0.111	5.38e-158	E2	ASF1B
RPL39L	7.4e-93	0.695243	0.648	0.428	2.48e-88	E2	RPL39L
RAN.1	5.54e-127	0.694545	0.893	0.729	1.86e-122	E2	RAN
BUB3	5.54e-96	0.67496	0.538	0.294	1.86e-91	E2	BUB3
HIST1H1E	1.63e-24	0.67243	0.131	0.059	5.47e-20	E2	HIST1H1E
CDCA8	4.18e-191	0.669824	0.317	0.069	1.4e-186	E2	CDCA8
KIF20B	6.25e-122	0.668787	0.363	0.123	2.1e-117	E2	KIF20B
CENPU	1.54e-125	0.667086	0.329	0.103	5.18e-121	E2	CENPU
KIF2C	4.1e-176	0.654409	0.278	0.057	1.37e-171	E2	KIF2C
RANBP1.1	1.44e-88	0.652345	0.746	0.54	4.84e-84	E2	RANBP1
PTGES3	4.98e-91	0.637891	0.846	0.669	1.67e-86	E2	PTGES3
ILF2	2.05e-82	0.632653	0.724	0.522	6.89e-78	E2	ILF2
TMPO	3.55e-78	0.628091	0.466	0.247	1.19e-73	E2	TMPO
PCNA.1	6.91e-62	0.621333	0.504	0.306	2.32e-57	E2	PCNA
HIST1H1C	4.55e-25	0.619523	0.264	0.159	1.53e-20	E2	HIST1H1C
TMEM106C	9.12e-79	0.618833	0.554	0.332	3.06e-74	E2	TMEM106C
SNRPB.1	1.1e-76	0.618389	0.782	0.598	3.71e-72	E2	SNRPB
CEP55	3.62e-210	0.618068	0.3	0.056	1.21e-205	E2	CEP55
CCDC34	1.29e-43	0.610799	0.455	0.291	4.34e-39	E2	CCDC34
CBX5	3.59e-50	0.603104	0.503	0.33	1.2e-45	E2	CBX5
FAM83D	8.49e-193	0.598967	0.241	0.039	2.85e-188	E2	FAM83D
ERH.1	5.27e-77	0.596801	0.796	0.615	1.77e-72	E2	ERH
DUT.1	2.02e-61	0.59625	0.676	0.498	6.78e-57	E2	DUT
PTMS	1.57e-68	0.591542	0.85	0.682	5.28e-64	E2	PTMS
HNRNPA2B1	2.55e-84	0.589913	0.864	0.701	8.54e-80	E2	HNRNPA2B1
NMU	2.01e-118	0.585687	0.29	0.085	6.75e-114	E2	NMU
SNRPG.1	2.25e-45	0.579191	0.746	0.595	7.53e-41	E2	SNRPG
RHEB	6.86e-73	0.577675	0.781	0.599	2.3e-68	E2	RHEB
NDUFA13.2	9.06e-22	0.575382	0.655	0.544	3.04e-17	E2	NDUFA13
VDAC3.1	5.89e-64	0.568388	0.725	0.544	1.98e-59	E2	VDAC3
PSIP1	2.47e-51	0.561628	0.622	0.447	8.29e-47	E2	PSIP1
CENPM	5.11e-122	0.56135	0.321	0.099	1.71e-117	E2	CENPM
H2AFX	1.4e-80	0.560693	0.467	0.247	4.69e-76	E2	H2AFX
LSM5	1.62e-68	0.560082	0.642	0.449	5.43e-64	E2	LSM5
SGO2	2.86e-84	0.556461	0.237	0.076	9.59e-80	E2	SGO2
ASPM	2.16e-86	0.55602	0.236	0.072	7.24e-82	E2	ASPM
NCAPG	9.98e-176	0.553534	0.278	0.056	3.35e-171	E2	NCAPG
GPSM2	8.06e-106	0.551185	0.228	0.06	2.7e-101	E2	GPSM2
HJURP	2.34e-170	0.549247	0.212	0.034	7.86e-166	E2	HJURP
TUBB.1	2.53e-55	0.545421	0.94	0.806	8.5e-51	E2	TUBB
USP1	4.14e-45	0.543489	0.541	0.381	1.39e-40	E2	USP1
YBX1.1	1.2e-87	0.540454	0.956	0.86	4.02e-83	E2	YBX1
PSRC1	1.17e-104	0.539696	0.259	0.077	3.93e-100	E2	PSRC1
ANP32B	4.24e-51	0.538901	0.721	0.569	1.42e-46	E2	ANP32B
SNRPF	5.63e-48	0.536352	0.612	0.45	1.89e-43	E2	SNRPF
SMS	7.45e-67	0.53297	0.639	0.427	2.5e-62	E2	SMS
COX6B1.2	2.56e-32	0.524401	0.876	0.769	8.59e-28	E2	COX6B1
DDX39A	3.87e-52	0.523902	0.467	0.292	1.3e-47	E2	DDX39A
CCNE1	5.67e-39	0.523877	0.292	0.158	1.9e-34	E2	CCNE1
SNRPD1.1	1.01e-55	0.522037	0.749	0.569	3.39e-51	E2	SNRPD1
RAD21	7.42e-38	0.520981	0.554	0.414	2.49e-33	E2	RAD21
MCM7	1.45e-30	0.519485	0.424	0.297	4.86e-26	E2	MCM7
NASP	3.29e-50	0.518656	0.673	0.51	1.1e-45	E2	NASP
YWHAQ	3.82e-65	0.515451	0.761	0.597	1.28e-60	E2	YWHAQ
CDCA4	1.06e-84	0.513592	0.377	0.163	3.55e-80	E2	CDCA4
PXMP2	2.26e-55	0.511326	0.404	0.23	7.59e-51	E2	PXMP2
DYNLL1	3.31e-70	0.508201	0.902	0.772	1.11e-65	E2	DYNLL1
SMC2	1.8e-47	0.506658	0.333	0.174	6.04e-43	E2	SMC2
RBM42	1.83e-57	0.505995	0.636	0.442	6.12e-53	E2	RBM42
HMGN1	3.32e-64	0.50481	0.886	0.757	1.11e-59	E2	HMGN1
RNF26	6.85e-59	0.503779	0.353	0.181	2.3e-54	E2	RNF26
CENPN	3.11e-108	0.503319	0.298	0.095	1.04e-103	E2	CENPN
ATP5MD.2	0.00591632	0.781958	0.539	0.732	1	E3	ATP5MD
UQCRB.1	4.06e-30	0.719129	0.66	0.845	1.36e-25	E3	UQCRB
ATP5ME.1	1.63e-10	0.683984	0.535	0.644	5.47e-06	E3	ATP5ME
COX6B1.3	1.13e-17	0.679515	0.662	0.869	3.79e-13	E3	COX6B1
RPL31.1	6.86e-112	0.658736	0.851	0.955	2.3e-107	E3	RPL31
S100A1.1	5.01e-08	0.630347	0.31	0.428	0.00167902	E3	S100A1
RPS17.1	9.55e-19	0.607086	0.672	0.846	3.2e-14	E3	RPS17
RPL38.1	2.68e-53	0.584319	0.727	0.872	8.98e-49	E3	RPL38
S100A6.2	1.06e-31	0.582767	0.762	0.919	3.55e-27	E3	S100A6
NDUFA13.3	3.69e-40	0.575653	0.404	0.672	1.24e-35	E3	NDUFA13
C19orf33.1	3.84e-16	0.562923	0.365	0.55	1.29e-11	E3	C19orf33
IGHG1.1	4.48e-07	0.561088	0.322	0.444	0.0150202	E3	IGHG1
UQCRH	0.00342649	0.538769	0.554	0.753	1	E3	UQCRH
COX6C.1	0.0005241	0.53783	0.6	0.826	1	E3	COX6C
RPL35A	1.29e-195	0.536898	0.956	0.985	4.32e-191	E3	RPL35A
COX5B.1	4.28e-11	0.523687	0.612	0.823	1.43e-06	E3	COX5B
RPS27.1	4.52e-135	0.521203	0.948	0.988	1.52e-130	E3	RPS27
COX7C.1	7.96e-14	0.513947	0.642	0.852	2.67e-09	E3	COX7C
ATP5F1E.1	7.65e-44	0.512615	0.73	0.897	2.57e-39	E3	ATP5F1E
TPPP3	1.92e-11	0.50528	0.307	0.439	6.43e-07	E3	TPPP3
ATOX1.1	2.17e-11	0.505141	0.37	0.548	7.29e-07	E3	ATOX1
COX7B.1	3.05e-27	0.502568	0.395	0.643	1.02e-22	E3	COX7B
COL1A1	5.95e-17	1.96936	0.801	0.366	2e-12	E4	COL1A1
ITM2A	0	1.89265	0.453	0.056	0	E4	ITM2A
TSC22D3.1	1.64e-192	1.88131	0.723	0.389	5.51e-188	E4	TSC22D3
RGCC.3	2.15e-222	1.86517	0.559	0.171	7.23e-218	E4	RGCC
RAC2	0	1.74385	0.497	0.098	0	E4	RAC2
CST7	8.61e-296	1.71557	0.448	0.083	2.89e-291	E4	CST7
LSP1	1.91e-236	1.62441	0.523	0.148	6.41e-232	E4	LSP1
DDIT4	9.69e-155	1.60067	0.612	0.287	3.25e-150	E4	DDIT4
ISG20	1.34e-168	1.55191	0.484	0.166	4.5e-164	E4	ISG20
LCK	0	1.52801	0.442	0.055	0	E4	LCK
IL2RG	0	1.52418	0.465	0.068	0	E4	IL2RG
SARAF	1.2e-154	1.52112	0.725	0.44	4.03e-150	E4	SARAF
TUBA4A	2.67e-137	1.50682	0.547	0.249	8.95e-133	E4	TUBA4A
COTL1.2	8.25e-120	1.49364	0.63	0.36	2.77e-115	E4	COTL1
TXNIP	2.29e-87	1.28515	0.44	0.207	7.66e-83	E4	TXNIP
SAMSN1	2.22e-258	1.2458	0.394	0.07	7.44e-254	E4	SAMSN1
ZFP36L2.2	2.16e-98	1.23019	0.749	0.55	7.24e-94	E4	ZFP36L2
LCP1	4.34e-141	1.22641	0.365	0.104	1.46e-136	E4	LCP1
ZFP36.2	4.03e-77	1.22635	0.633	0.41	1.35e-72	E4	ZFP36
SH3BGRL3.1	1.07e-133	1.22214	0.837	0.697	3.58e-129	E4	SH3BGRL3
CCL4L2	9.59e-11	1.2181	0.217	0.153	3.22e-06	E4	CCL4L2
CD48	1.11e-229	1.20511	0.374	0.07	3.71e-225	E4	CD48
LAT	1.05e-289	1.19893	0.357	0.05	3.52e-285	E4	LAT
MALAT1.3	1.08e-201	1.19744	0.998	0.963	3.62e-197	E4	MALAT1
FXYD5	3.28e-110	1.18537	0.583	0.303	1.1e-105	E4	FXYD5
BIRC3	7.12e-92	1.16615	0.387	0.155	2.39e-87	E4	BIRC3
LAPTM5.2	3.24e-128	1.15387	0.579	0.272	1.09e-123	E4	LAPTM5
RHOH	6.04e-227	1.13518	0.309	0.047	2.03e-222	E4	RHOH
KLRB1	9.65e-92	1.12844	0.189	0.041	3.24e-87	E4	KLRB1
HIST1H4C.3	1.38e-10	1.11977	0.46	0.427	4.63e-06	E4	HIST1H4C
GPSM3	2.65e-162	1.1172	0.433	0.131	8.88e-158	E4	GPSM3
BATF	1.28e-185	1.10401	0.258	0.04	4.28e-181	E4	BATF
PSMB9.1	2.77e-82	1.0949	0.626	0.421	9.31e-78	E4	PSMB9
ZNF331	3.55e-72	1.08704	0.407	0.199	1.19e-67	E4	ZNF331
RUNX3	1.16e-208	1.08649	0.299	0.048	3.9e-204	E4	RUNX3
CD8B	7.98e-210	1.0771	0.238	0.029	2.67e-205	E4	CD8B
ID2	4.42e-52	1.04937	0.467	0.289	1.48e-47	E4	ID2
ACTB.1	7.13e-128	1.04768	0.986	0.937	2.39e-123	E4	ACTB
ELF1	3.81e-107	1.04718	0.436	0.178	1.28e-102	E4	ELF1
CD247	2.37e-282	1.03864	0.286	0.03	7.93e-278	E4	CD247
TIGIT	2.05e-272	1.02162	0.257	0.024	6.87e-268	E4	TIGIT
RARRES3	4e-77	1.01769	0.508	0.286	1.34e-72	E4	RARRES3
STK17B	1.93e-132	1.0168	0.31	0.079	6.47e-128	E4	STK17B
TBC1D10C	4.58e-173	1.0101	0.318	0.066	1.54e-168	E4	TBC1D10C
ICOS	6.06e-294	1.00869	0.237	0.018	2.03e-289	E4	ICOS
REL	1.45e-46	1.00295	0.404	0.244	4.86e-42	E4	REL
YPEL5	5.63e-34	0.994609	0.473	0.357	1.89e-29	E4	YPEL5
PFN1.1	3e-72	0.993333	0.851	0.77	1.01e-67	E4	PFN1
MKI67.2	5.04e-48	0.991512	0.293	0.135	1.69e-43	E4	MKI67
WIPF1	8.18e-151	0.975651	0.331	0.08	2.74e-146	E4	WIPF1
IDS	8.66e-72	0.972411	0.357	0.156	2.9e-67	E4	IDS
CXCR3	1.51e-256	0.960411	0.275	0.031	5.08e-252	E4	CXCR3
RPS29.1	1.24e-62	0.951324	0.928	0.872	4.15e-58	E4	RPS29
SIT1	0	0.948986	0.279	0.015	0	E4	SIT1
RPL36AL.1	2.45e-86	0.943064	0.767	0.616	8.21e-82	E4	RPL36AL
CCR7	4.83e-88	0.939033	0.16	0.031	1.62e-83	E4	CCR7
SOCS1	3.2e-94	0.935975	0.305	0.1	1.07e-89	E4	SOCS1
PMAIP1	2.73e-39	0.930548	0.283	0.143	9.17e-35	E4	PMAIP1
GPR183	2.47e-34	0.928849	0.319	0.182	8.28e-30	E4	GPR183
ICAM3	3.25e-115	0.919214	0.344	0.109	1.09e-110	E4	ICAM3
MT2A.2	2.16e-46	0.918358	0.653	0.52	7.26e-42	E4	MT2A
ARID5A	4.9e-49	0.91589	0.359	0.193	1.64e-44	E4	ARID5A
TNFRSF18	1.77e-79	0.915361	0.172	0.039	5.94e-75	E4	TNFRSF18
JUNB.3	1.63e-69	0.914201	0.843	0.638	5.45e-65	E4	JUNB
TNFRSF4	3.67e-27	0.90649	0.138	0.056	1.23e-22	E4	TNFRSF4
EVI2B	3.63e-135	0.900799	0.271	0.059	1.22e-130	E4	EVI2B
GIMAP7	1.85e-195	0.88088	0.225	0.027	6.22e-191	E4	GIMAP7
PPP2R5C	6.65e-52	0.87963	0.363	0.192	2.23e-47	E4	PPP2R5C
FAM177A1	2.52e-27	0.868876	0.443	0.342	8.46e-23	E4	FAM177A1
CNOT6L	1.89e-88	0.867925	0.272	0.084	6.34e-84	E4	CNOT6L
NR4A2	6.92e-43	0.867302	0.316	0.161	2.32e-38	E4	NR4A2
SH2D1A	0	0.863799	0.227	0.01	0	E4	SH2D1A
CKLF	2.18e-40	0.843874	0.405	0.261	7.3e-36	E4	CKLF
FYN	1.31e-62	0.831146	0.336	0.15	4.39e-58	E4	FYN
TNFRSF1B	2.39e-96	0.831069	0.264	0.075	8.02e-92	E4	TNFRSF1B
GNG2	2.36e-228	0.830068	0.244	0.027	7.92e-224	E4	GNG2
FNBP1	2.23e-49	0.829367	0.374	0.209	7.49e-45	E4	FNBP1
AREG	1.74e-14	0.829251	0.218	0.139	5.83e-10	E4	AREG
LRRFIP1	1.68e-41	0.828561	0.503	0.367	5.65e-37	E4	LRRFIP1
EMB	2.82e-133	0.82489	0.273	0.061	9.45e-129	E4	EMB
STK4	2.5e-48	0.821407	0.455	0.286	8.37e-44	E4	STK4
GPR171	1.31e-214	0.819187	0.205	0.019	4.38e-210	E4	GPR171
SELENOK	2.72e-36	0.816221	0.558	0.436	9.11e-32	E4	SELENOK
ARL6IP5	4.29e-48	0.806871	0.477	0.31	1.44e-43	E4	ARL6IP5
HLA-F	5.02e-60	0.802827	0.318	0.14	1.68e-55	E4	HLA-F
CYTOR	2.55e-33	0.801898	0.406	0.273	8.56e-29	E4	CYTOR
ADGRE5	7.95e-65	0.797868	0.256	0.093	2.67e-60	E4	ADGRE5
LGALS1.1	6.22e-33	0.795366	0.715	0.626	2.09e-28	E4	LGALS1
GIMAP4	2.2e-133	0.790958	0.24	0.047	7.36e-129	E4	GIMAP4
S100A4.2	1.08e-43	0.785815	0.661	0.507	3.61e-39	E4	S100A4
ANKRD12.1	1.17e-31	0.782214	0.404	0.276	3.92e-27	E4	ANKRD12
ETS1	1.32e-118	0.779828	0.259	0.06	4.44e-114	E4	ETS1
RASAL3	1.39e-248	0.775301	0.238	0.023	4.66e-244	E4	RASAL3
EVI2A	1.96e-150	0.774017	0.244	0.043	6.56e-146	E4	EVI2A
KLRD1	1.55e-93	0.770416	0.131	0.019	5.2e-89	E4	KLRD1
CD6	6.72e-228	0.766742	0.221	0.021	2.25e-223	E4	CD6
PRF1	1.18e-200	0.761875	0.227	0.027	3.97e-196	E4	PRF1
SYTL3	3.65e-136	0.760416	0.205	0.033	1.22e-131	E4	SYTL3
LINC01871	1.28e-195	0.760044	0.202	0.021	4.3e-191	E4	LINC01871
PDE4B	2.21e-161	0.759177	0.224	0.033	7.4e-157	E4	PDE4B
HCLS1	3.4e-107	0.758747	0.312	0.092	1.14e-102	E4	HCLS1
TRAT1	4.3e-269	0.758454	0.189	0.011	1.44e-264	E4	TRAT1
DOCK8	2.45e-125	0.755927	0.232	0.046	8.23e-121	E4	DOCK8
PSMB8	6.24e-35	0.751461	0.508	0.394	2.09e-30	E4	PSMB8
IKZF1	1.57e-164	0.74526	0.238	0.037	5.25e-160	E4	IKZF1
PIK3IP1	6.21e-84	0.745225	0.258	0.078	2.08e-79	E4	PIK3IP1
CRIP1	6.59e-42	0.739924	0.286	0.14	2.21e-37	E4	CRIP1
BIN2	4.1e-167	0.739183	0.224	0.032	1.38e-162	E4	BIN2
SELL	5.25e-94	0.737839	0.163	0.03	1.76e-89	E4	SELL
TRAF3IP3	5.3e-158	0.73746	0.237	0.038	1.78e-153	E4	TRAF3IP3
LDLRAD4	2.24e-71	0.734664	0.208	0.06	7.5e-67	E4	LDLRAD4
DOK2	1.35e-111	0.72999	0.225	0.048	4.52e-107	E4	DOK2
LAG3	1.94e-84	0.729444	0.189	0.044	6.52e-80	E4	LAG3
H3F3B.1	6.32e-109	0.729148	0.968	0.861	2.12e-104	E4	H3F3B
CELF2	7.45e-58	0.727425	0.303	0.13	2.5e-53	E4	CELF2
PIK3R1	5.57e-35	0.724956	0.285	0.151	1.87e-30	E4	PIK3R1
GPR65	6.31e-107	0.723722	0.208	0.042	2.12e-102	E4	GPR65
2023-09-01	3.31e-72	0.708672	0.286	0.106	1.11e-67	E4	2023-09-01
CDC42SE2	8.48e-55	0.708073	0.332	0.158	2.84e-50	E4	CDC42SE2
RNF125	1.52e-153	0.707778	0.177	0.021	5.11e-149	E4	RNF125
PHLDA1	2.39e-54	0.707635	0.261	0.105	8.02e-50	E4	PHLDA1
EMP3	1.57e-37	0.707183	0.453	0.305	5.25e-33	E4	EMP3
IFITM2	4.1e-36	0.70673	0.567	0.435	1.38e-31	E4	IFITM2
PLP2	8.92e-37	0.70546	0.526	0.386	2.99e-32	E4	PLP2
PPP1R18	5.54e-59	0.704905	0.308	0.133	1.86e-54	E4	PPP1R18
CTSC	1.41e-27	0.702858	0.362	0.242	4.74e-23	E4	CTSC
SKAP1	1.15e-84	0.701588	0.248	0.074	3.87e-80	E4	SKAP1
RRM2	6.48e-37	0.698326	0.217	0.094	2.17e-32	E4	RRM2
FN1.1	3.6e-06	0.697816	0.358	0.328	0.120862	E4	FN1
NR3C1	2.83e-28	0.697694	0.281	0.161	9.51e-24	E4	NR3C1
SRSF7	3.39e-48	0.697429	0.706	0.581	1.14e-43	E4	SRSF7
EIF1	1.15e-108	0.696203	0.979	0.89	3.84e-104	E4	EIF1
S1PR4	2.23e-160	0.694205	0.213	0.03	7.49e-156	E4	S1PR4
TOP2A.4	2.65e-23	0.694053	0.33	0.211	8.9e-19	E4	TOP2A
HOPX	2.03e-50	0.693396	0.182	0.06	6.8e-46	E4	HOPX
SMAP2	1.43e-55	0.686522	0.236	0.089	4.81e-51	E4	SMAP2
RORA	8.49e-46	0.686195	0.238	0.099	2.85e-41	E4	RORA
APOBEC3C	3.04e-58	0.684546	0.246	0.092	1.02e-53	E4	APOBEC3C
EML4	1.46e-19	0.683771	0.333	0.243	4.91e-15	E4	EML4
CYBA	2.34e-56	0.682492	0.717	0.592	7.86e-52	E4	CYBA
SLC2A3	8.01e-37	0.682178	0.231	0.104	2.69e-32	E4	SLC2A3
ARHGAP9	1.4e-153	0.673114	0.222	0.034	4.71e-149	E4	ARHGAP9
ANXA6	7.19e-41	0.66749	0.326	0.179	2.41e-36	E4	ANXA6
RPS27L.1	1.46e-31	0.664982	0.583	0.475	4.91e-27	E4	RPS27L
RPL28	2.7e-62	0.663278	0.96	0.914	9.05e-58	E4	RPL28
2023-09-07	6.56e-28	0.663092	0.557	0.489	2.2e-23	E4	2023-09-07
AC016831.5	1.35e-35	0.662864	0.217	0.097	4.52e-31	E4	AC016831.5
ZEB2	5.13e-61	0.659672	0.202	0.063	1.72e-56	E4	ZEB2
AKAP13	1.38e-22	0.657026	0.37	0.273	4.62e-18	E4	AKAP13
NUSAP1.2	4.32e-29	0.656497	0.3	0.17	1.45e-24	E4	NUSAP1
GLIPR1	1.48e-59	0.654604	0.219	0.073	4.96e-55	E4	GLIPR1
CALM1	3.33e-55	0.654122	0.823	0.695	1.12e-50	E4	CALM1
SRSF2	1.2e-34	0.651252	0.683	0.599	4.02e-30	E4	SRSF2
GBP2	1.17e-35	0.650482	0.289	0.153	3.94e-31	E4	GBP2
RPL10	3.48e-144	0.649805	0.998	0.973	1.17e-139	E4	RPL10
AC114760.2	7.52e-121	0.648872	0.16	0.022	2.52e-116	E4	AC114760.2
RNF19A.1	2.9e-24	0.646854	0.365	0.253	9.72e-20	E4	RNF19A
VAMP2	3.12e-24	0.646071	0.455	0.351	1.05e-19	E4	VAMP2
ARPC2	1.76e-39	0.6455	0.762	0.701	5.91e-35	E4	ARPC2
CEMIP2	2.45e-58	0.643119	0.197	0.062	8.2e-54	E4	CEMIP2
RBPJ	8.16e-16	0.642821	0.381	0.31	2.74e-11	E4	RBPJ
ARHGAP15	4.05e-151	0.640832	0.208	0.031	1.36e-146	E4	ARHGAP15
RPL23A	1.76e-52	0.63387	0.941	0.879	5.9e-48	E4	RPL23A
AKNA	1.53e-89	0.628264	0.198	0.045	5.12e-85	E4	AKNA
ARHGDIA	4.33e-28	0.624736	0.456	0.345	1.45e-23	E4	ARHGDIA
CIB1	6.92e-31	0.623859	0.546	0.451	2.32e-26	E4	CIB1
IL10RA	7.94e-108	0.622368	0.186	0.034	2.66e-103	E4	IL10RA
AC026979.2	8.18e-55	0.62103	0.171	0.051	2.74e-50	E4	AC026979.2
AC058791.1	1.19e-25	0.620915	0.151	0.064	3.98e-21	E4	AC058791.1
GATA3	1.65e-156	0.620109	0.163	0.017	5.55e-152	E4	GATA3
EEF1B2	1.27e-43	0.619591	0.769	0.682	4.26e-39	E4	EEF1B2
SH2D2A	1.39e-116	0.619296	0.221	0.045	4.66e-112	E4	SH2D2A
WAS	1.64e-153	0.617844	0.221	0.034	5.52e-149	E4	WAS
ABRACL	3.78e-28	0.614799	0.392	0.267	1.27e-23	E4	ABRACL
HERPUD1	5.84e-23	0.614072	0.485	0.39	1.96e-18	E4	HERPUD1
MYL12A	6.53e-45	0.613364	0.768	0.67	2.19e-40	E4	MYL12A
CRYBG1	1.63e-70	0.610275	0.162	0.038	5.46e-66	E4	CRYBG1
TNFAIP8	1.19e-65	0.608568	0.223	0.071	3.99e-61	E4	TNFAIP8
TUBA1B.3	1.97e-18	0.607246	0.82	0.815	6.61e-14	E4	TUBA1B
SH3KBP1	6.31e-38	0.604659	0.307	0.165	2.12e-33	E4	SH3KBP1
FAM107B	1.64e-38	0.603409	0.271	0.134	5.51e-34	E4	FAM107B
RAB27A	2.85e-48	0.601447	0.255	0.109	9.57e-44	E4	RAB27A
STAT4	4.78e-152	0.599734	0.153	0.015	1.6e-147	E4	STAT4
TENT5C	2.31e-59	0.596481	0.177	0.051	7.76e-55	E4	TENT5C
STK17A	5.02e-28	0.595292	0.368	0.236	1.68e-23	E4	STK17A
TSPYL2	3.06e-34	0.593945	0.187	0.078	1.03e-29	E4	TSPYL2
BCL11B	8.81e-125	0.593341	0.139	0.016	2.96e-120	E4	BCL11B
LINC00513	1.49e-40	0.591474	0.131	0.039	4.98e-36	E4	LINC00513
BUB3.1	9.81e-20	0.590066	0.402	0.311	3.29e-15	E4	BUB3
IFI16	6.73e-22	0.589738	0.455	0.358	2.26e-17	E4	IFI16
PRKCH	2.54e-144	0.589088	0.2	0.03	8.52e-140	E4	PRKCH
RGS2	1.24e-25	0.58895	0.306	0.184	4.17e-21	E4	RGS2
GLRX	1.74e-61	0.584927	0.218	0.07	5.82e-57	E4	GLRX
SRSF5	6.74e-32	0.582466	0.646	0.555	2.26e-27	E4	SRSF5
LYST	3.65e-79	0.581776	0.176	0.041	1.22e-74	E4	LYST
APBB1IP	1.34e-99	0.581189	0.222	0.051	4.5e-95	E4	APBB1IP
XCL2	2.65e-136	0.579852	0.111	0.008	8.88e-132	E4	XCL2
HLA-DPB1.3	6.02e-42	0.579347	0.651	0.495	2.02e-37	E4	HLA-DPB1
PRDM1	1.87e-102	0.576534	0.178	0.033	6.26e-98	E4	PRDM1
SP110	1.12e-27	0.575174	0.242	0.129	3.76e-23	E4	SP110
HLA-DPA1.3	1.46e-42	0.571875	0.62	0.458	4.89e-38	E4	HLA-DPA1
ZAP70	1.59e-169	0.571672	0.161	0.015	5.32e-165	E4	ZAP70
H2AFZ.3	7.18e-27	0.570365	0.781	0.723	2.41e-22	E4	H2AFZ
SIRPG	3.54e-253	0.567375	0.166	0.008	1.19e-248	E4	SIRPG
PTPN22	1.32e-188	0.566926	0.173	0.015	4.42e-184	E4	PTPN22
PTGER4	1.04e-34	0.56576	0.158	0.059	3.49e-30	E4	PTGER4
LUM	0.000124591	0.564327	0.247	0.219	1	E4	LUM
CENPM.1	7.12e-46	0.562482	0.256	0.109	2.39e-41	E4	CENPM
OASL	7.66e-97	0.561501	0.163	0.029	2.57e-92	E4	OASL
CNN2	2.79e-30	0.558398	0.296	0.168	9.36e-26	E4	CNN2
PSME1.1	4.89e-37	0.55834	0.709	0.602	1.64e-32	E4	PSME1
DDX24	2.03e-10	0.557773	0.459	0.423	6.82e-06	E4	DDX24
RILPL2	5.22e-18	0.556526	0.229	0.142	1.75e-13	E4	RILPL2
TAP1	2.27e-24	0.554872	0.344	0.228	7.61e-20	E4	TAP1
EZR	2.18e-14	0.554478	0.517	0.467	7.3e-10	E4	EZR
BAZ1A	1.05e-14	0.553331	0.268	0.185	3.52e-10	E4	BAZ1A
ARF6	1.11e-15	0.552308	0.433	0.367	3.72e-11	E4	ARF6
PAG1	8.78e-68	0.551365	0.159	0.038	2.95e-63	E4	PAG1
MT-ND3.1	1.9e-39	0.548905	0.896	0.821	6.38e-35	E4	MT-ND3
FMNL1	1.25e-31	0.548775	0.207	0.096	4.18e-27	E4	FMNL1
SPN	1.18e-146	0.546671	0.187	0.025	3.97e-142	E4	SPN
RNF213	6.24e-14	0.544992	0.337	0.268	2.09e-09	E4	RNF213
JAK1	4.29e-14	0.54473	0.375	0.312	1.44e-09	E4	JAK1
TRGC2	1.63e-165	0.543242	0.121	0.007	5.47e-161	E4	TRGC2
LBR	1.14e-32	0.54201	0.227	0.109	3.82e-28	E4	LBR
ACTA2	5.09e-10	0.539209	0.348	0.284	1.71e-05	E4	ACTA2
LPXN	4.66e-73	0.538258	0.181	0.045	1.56e-68	E4	LPXN
IRF1.1	8.82e-23	0.535947	0.477	0.357	2.96e-18	E4	IRF1
MSN	6.97e-21	0.535799	0.35	0.253	2.34e-16	E4	MSN
COL1A2	0.000866324	0.534096	0.354	0.346	1	E4	COL1A2
CIRBP	4.09e-27	0.532968	0.651	0.573	1.37e-22	E4	CIRBP
TAGAP	1.87e-77	0.532776	0.145	0.028	6.27e-73	E4	TAGAP
CCSER2	1.98e-15	0.531547	0.222	0.143	6.64e-11	E4	CCSER2
SP140	1.48e-147	0.529946	0.172	0.021	4.96e-143	E4	SP140
ASPM.1	8.2e-23	0.52985	0.17	0.081	2.75e-18	E4	ASPM
ARHGEF1	1.76e-53	0.52933	0.213	0.075	5.9e-49	E4	ARHGEF1
SYNE2	7.28e-11	0.529021	0.285	0.218	2.44e-06	E4	SYNE2
KIF20B.1	1.06e-17	0.527762	0.23	0.139	3.54e-13	E4	KIF20B
CCDC107	3.91e-11	0.527529	0.301	0.24	1.31e-06	E4	CCDC107
SELPLG	6.03e-110	0.526455	0.176	0.03	2.02e-105	E4	SELPLG
RPS26.1	4.6e-16	0.525803	0.731	0.709	1.54e-11	E4	RPS26
PSTPIP1	5.98e-107	0.52416	0.176	0.031	2.01e-102	E4	PSTPIP1
CALM3.1	1.88e-14	0.524008	0.554	0.534	6.31e-10	E4	CALM3
HMGN2.2	1.09e-17	0.522363	0.792	0.787	3.64e-13	E4	HMGN2
ANKRD44	9.92e-75	0.521956	0.192	0.049	3.33e-70	E4	ANKRD44
ITGA4	7.08e-99	0.521847	0.156	0.026	2.38e-94	E4	ITGA4
CTLA4	1.11e-213	0.517765	0.139	0.007	3.72e-209	E4	CTLA4
KLF2.1	4.97e-18	0.517679	0.195	0.109	1.67e-13	E4	KLF2
ITK	1.14e-194	0.517502	0.137	0.008	3.81e-190	E4	ITK
RBM3	2.46e-24	0.516276	0.42	0.303	8.25e-20	E4	RBM3
CENPF.1	6.36e-08	0.514261	0.28	0.227	0.00213223	E4	CENPF
CARD16	2.99e-41	0.511393	0.248	0.111	1e-36	E4	CARD16
CRTAM	2.95e-80	0.511259	0.102	0.013	9.88e-76	E4	CRTAM
COL3A1	0.0057734	0.51081	0.269	0.259	1	E4	COL3A1
TNFRSF9	7e-59	0.508765	0.134	0.031	2.35e-54	E4	TNFRSF9
TYMS.2	6.74e-14	0.506665	0.336	0.251	2.26e-09	E4	TYMS
SAMD3	6.35e-217	0.503659	0.136	0.006	2.13e-212	E4	SAMD3
IKZF3	1.72e-95	0.502912	0.176	0.034	5.78e-91	E4	IKZF3
NEAT1.4	9.97e-173	1.9614	0.975	0.931	1.99e-169	E5	NEAT1
KCNQ1OT1.4	7.84e-06	1.51324	0.586	0.797	0.0156786	E5	KCNQ1OT1
MIR99AHG.2	0.00082061	1.27451	0.485	0.721	1	E5	MIR99AHG
IGF2BP2.4	1.06e-10	1.21359	0.631	0.81	2.11e-07	E5	IGF2BP2
MEG3.3	1.34e-08	1.0971	0.414	0.712	2.68e-05	E5	MEG3
ELF3.4	6.57e-19	1.06895	0.751	0.875	1.31e-15	E5	ELF3
CALD1.3	2.97e-18	1.02916	0.751	0.907	5.94e-15	E5	CALD1
MUC4.3	4.3e-09	0.998162	0.453	0.744	8.61e-06	E5	MUC4
WEE1.3	7.84e-11	0.970348	0.447	0.748	1.57e-07	E5	WEE1
THBS1.2	3.54e-09	0.822786	0.374	0.68	7.09e-06	E5	THBS1
ADM.4	6.9e-07	0.794746	0.466	0.767	0.00138072	E5	ADM
TNFAIP2.3	2.07e-08	0.79398	0.408	0.685	4.15e-05	E5	TNFAIP2
PTPRF.4	0.000687909	0.793631	0.522	0.813	1	E5	PTPRF
THSD4.4	1.94e-06	0.782186	0.537	0.837	0.00388013	E5	THSD4
CP.3	1.13e-12	0.764603	0.444	0.757	2.26e-09	E5	CP
COL4A1.5	6.4e-08	0.735485	0.496	0.807	0.00012795	E5	COL4A1
PPFIBP1.2	7.95e-11	0.716738	0.436	0.733	1.59e-07	E5	PPFIBP1
VEGFA.2	1.55e-33	0.682676	0.334	0.69	3.1e-30	E5	VEGFA
PLOD2.4	9.99e-11	0.665994	0.45	0.763	2e-07	E5	PLOD2
AFDN.1	7.77e-22	0.647751	0.292	0.641	1.55e-18	E5	AFDN
KLF6.3	4.09e-08	0.64728	0.681	0.799	8.17e-05	E5	KLF6
DNAJB1.2	0.000164021	0.624868	0.347	0.651	0.328043	E5	DNAJB1
COL3A1.1	0.00765748	0.616686	0.496	0.809	1	E5	COL3A1
CXCL1.4	4.45e-23	0.616635	0.387	0.723	8.89e-20	E5	CXCL1
AGRN.1	7.62e-05	0.61498	0.358	0.615	0.152386	E5	AGRN
C3	3.27e-13	0.613838	0.408	0.742	6.55e-10	E5	C3
ITGB8.2	2.08e-18	0.610746	0.386	0.71	4.15e-15	E5	ITGB8
ZNF592.4	9.9e-22	0.606667	0.439	0.793	1.98e-18	E5	ZNF592
BIRC3.4	5.93e-13	0.596274	0.412	0.742	1.19e-09	E5	BIRC3
PIF1.1	5.89e-59	0.595851	0.184	0.577	1.18e-55	E5	PIF1
NFIB.4	2.02e-12	0.594289	0.372	0.676	4.04e-09	E5	NFIB
DDIT3.1	2.77e-06	0.583878	0.298	0.569	0.00553824	E5	DDIT3
PGM2L1.1	2.22e-23	0.582732	0.364	0.697	4.45e-20	E5	PGM2L1
MAFB	7.54e-30	0.577795	0.362	0.718	1.51e-26	E5	MAFB
IGKC.2	2.18e-36	0.572092	0.909	0.96	4.36e-33	E5	IGKC
GPM6B	4.84e-47	0.561557	0.226	0.622	9.68e-44	E5	GPM6B
MACC1	3.17e-24	0.517035	0.31	0.643	6.35e-21	E5	MACC1
NFIA.4	6.59e-21	0.508869	0.454	0.79	1.32e-17	E5	NFIA
MSLN.3	3.76e-07	0.504827	0.552	0.866	0.000751076	E5	MSLN
LUM.1	1.08e-10	0.503239	0.487	0.806	2.15e-07	E5	LUM
